# Supplementary material for: Cambrian euarthropod Urokodia aequalis sheds light on the origin of Artiopoda body plan
Source: iScience. 2024 Jul 11;27(8):110443. doi: 10.1016/j.isci.2024.110443 (PMC11325232; doi:10.1016/j.isci.2024.110443)
Supplement: Table S1. Measurement data of Urokodia body length, related to Figure 2 [file mmc2.xlsx]

## Sheet: Sheet1
Specimen	L. head shield	L. AS	L. LS1	L. LS2	L. LS3	L. T1	L. T2	L. T3	L. T4	L. T5	L. T6	L. T7	L. T8	L. T9	L. T10	L. T11	L. T12	L. T13	L. tail shield
SK-1573	3.273					1.074	0.977	0.976	1.031	0.99	0.947	1.017	1.198	1.226	1.227	1.24	1.31	1.309	4.011
	W. head shield					W. T1	W. T2	W. T3	W. T4	W. T5	W. T6	W. T7	W. T8	W. T9	W. T10	W. T11	W. T12	W. T13	W. tail shield
	3.181					2.664	2.346	1.579	1.999	2.056	2.252	2.16	2.179	2.132	2.013	2.035	1.934	1.902	3.755
MF-1581	L. head shield	L. AS	L. LS1	L. LS2	L. LS3	L. T1	L. T2	L. T3	L. T4	L. T5	L. T6	L. T7	L. T8	L. T9	L. T10	L. T11	L. T12	L. T13	L. T14	L. tail shield
						0.992	1.242	1.116	0.899	1.103	1.264	1.246	1.259	1.171	1.279	1.152	1.205	1.26	0.938	5.156
	W. head shield					W. T1	W. T2	W. T3	W. T4	W. T5	W. T6	W. T7	W. T8	W. T9	W. T10	W. T11	W. T12	W. T13	W. T14	W. tail shield
						4.606	4.803	4.049	3.783	4.758	3.774	3.252	3.029	2.931	3.593	3.487	3.224	3.29	3.295	4.937
JS-1546	L. head shield	L. AS	L. LS1	L. LS2	L. LS3	L. T1	L. T2	L. T3	L. T4	L. T5	L. T6	L. T7	L. T8	L. T9	L. T10	L. T11	L. T12	L. T13	L. T14	L. T15	L. tail shield	L. tail segment	L. eye lobe	L. antenna
	2.804					0.796	0.872	0.872	0.873	0.905	0.903	0.919	0.982	0.903	0.904	0.903	0.967	0.983	0.981	0.919
	W. head shield
	2.777
JS-1506A	L. head shield	L. AS	L. LS1	L. LS2	L. LS3	L. T1	L. T2	L. T3	L. T4	L. T5	L. T6	L. T7	L. T8	L. T9	L. T10	L. T11	L. T12	L. T13	L. T14	L. T15	L. tail shield	L. tail segment	L. eye lobe	L. antenna
						0.926	1.085	1.023	1.006	0.939	0.941	0.952	1.009	0.98	0.945	1.036	0.99	1.039	1.056	0.924
EJ-1560	L. head shield	L. AS	L. LS1	L. LS2	L. LS3	L. T1	L. T2	L. T3	L. T4	L. T5	L. T6	L. T7	L. T8	L. T9	L. T10	L. T11	L. T12	L. T13	L. T14	L. T15	L. tail shield	L. tail segment	L. eye lobe	L. antenna
	3.652					1.166	0.989	1.001	1.026	1.026	1.065	1.031	1.055	0.977	0.995	0.989	0.913	0.946	0.941	0.877
EJ-1557	L. head shield	L. AS	L. LS1	L. LS2	L. LS3	L. T1	L. T2	L. T3	L. T4	L. T5	L. T6	L. T7	L. T8	L. T9	L. T10	L. T11	L. T12	L. T13	L. T14	L. T15	L. tail shield	L. tail segment	L. eye lobe	L. antenna
	3.642					1.035	1.052	1.019	0.923	1.067	0.99	1.036	0.989	1.189	0.896	0.935	1.003	1.051	0.876	0.939	3.901	2.325	1.711
	W. head shield																				W. tail shield		W. eye lobe
	3.347																				3.758		0.942
SJZ-B08-002	L. head shield	L. AS	L. LS1	L. LS2	L. LS3	L. T1	L. T2	L. T3	L. T4	L. T5	L. T6	L. T7	L. T8	L. T9	L. T10	L. T11	L. T12	L. T13	L. T14	L. T15	L. tail shield	L. tail segment	L. eye lobe	L. antenna
	2.443	0.983	0.748	0.739	0.531	1.139	1.19	0.983	1.151	1.183	1.204	1.089	1.004	1.208	0.858	1.049	1.07	1.05	1.177	0.992	3.333
JS-1516A	L. head shield	L. AS	L. LS1	L. LS2	L. LS3	L. T1	L. T2	L. T3	L. T4	L. T5	L. T6	L. T7	L. T8	L. T9	L. T10	L. T11	L. T12	L. T13	L. T14	L. T15	L. tail shield	L. tail segment	L. eye lobe	L. antenna
	3.217					1.001	1.012	1.122	1.112	1.264	1.256	1.229	1.344	1.347	1.191	1.359	1.301	1.124	1.202	1.259
SJZ-B21-078A	L. head shield	L. AS	L. LS1	L. LS2	L. LS3	L. T1	L. T2	L. T3	L. T4	L. T5	L. T6	L. T7	L. T8	L. T9	L. T10	L. T11	L. T12	L. T13	L. T14	L. T15	L. tail shield	L. tail segment	L. eye lobe	L. antenna
	4.33					1.29	1.223	1.276	1.252	1.231	1.266	1.32	1.535	1.264	1.264	1.283	1.228	1.178	1.123	0.965	5.187	2.358
	W. head shield					W. T1	W. T2	W. T3	W. T4	W. T5	W. T6	W. T7	W. T8	W. T9	W. T10	W. T11	W. T12	W. T13	W. T14	W. T15		W. tail segment	L. eye lobe	L. antenna
	4.287					4.007	3.963	3.948	3.792	3.753	3.744	3.678	3.644	3.644	3.579	3.611	3.477	3.345	3.179	2.885		1.708
JS-1523	L. head shield	L. AS	L. LS1	L. LS2	L. LS3	L. T1	L. T2	L. T3	L. T4	L. T5	L. T6	L. T7	L. T8	L. T9	L. T10	L. T11	L. T12	L. T13	L. T14	L. T15	L. tail shield	L. tail segment	L. eye lobe	L. antenna
						1.283	1.234	1.26	1.218	1.069	1.165	1.224	1.265	1.305	1.216	1.245	1.564	1.376	1.212	1.348
EJ-1563	L. head shield	L. AS	L. LS1	L. LS2	L. LS3	L. T1	L. T2	L. T3	L. T4	L. T5	L. T6	L. T7	L. T8	L. T9	L. T10	L. T11	L. T12	L. T13	L. T14	L. T15	L. tail shield	L. tail segment	L. eye lobe	L. antenna
	4.452					1.276	1.215	1.107	1.161	1.198	1.304	1.271	1.288	1.28	1.439	1.369	1.394	1.304	1.321	1.152			1.982	2.134
																							W. eye lobe	W. antenna
																							1.329	1.913
JS-1537	L. head shield	L. AS	L. LS1	L. LS2	L. LS3	L. T1	L. T2	L. T3	L. T4	L. T5	L. T6	L. T7	L. T8	L. T9	L. T10	L. T11	L. T12	L. T13	L. T14	L. T15	L. tail shield	L. tail segment	L. eye lobe	L. antenna
	4.125					1.265	1.279	1.286	1.239	1.283	1.266	1.309	1.312	1.32	1.28	1.284	1.287	1.324	1.548	1.687
SJZ-B16-078B	L. head shield	L. AS	L. LS1	L. LS2	L. LS3	L. T1	L. T2	L. T3	L. T4	L. T5	L. T6	L. T7	L. T8	L. T9	L. T10	L. T11	L. T12	L. T13	L. T14	L. T15	L. tail shield	L. tail segment	L. eye lobe	L. antenna
	4.826					1.239	1.183	1.239	1.148	1.291	1.326	1.291	1.452	1.416	1.398	1.362	1.631	1.326	1.368	1.416	5.981	3.11
	W. head shield					W. T1	W. T2	W. T3	W. T4	W. T5	W. T6	W. T7	W. T8	W. T9	W. T10	W. T11	W. T12	W. T13	W. T14	W. T15	W. tail shield	W. tail segment	L. eye lobe	L. antenna
						1.242	1.101	1.16	1.3	1.281	1.3	1.22	1.34	1.36	1.38	1.282	1.421	1.2	1.381	1.285	5.993	2.532
JS-1521A	L. head shield	L. AS	L. LS1	L. LS2	L. LS3	L. T1	L. T2	L. T3	L. T4	L. T5	L. T6	L. T7	L. T8	L. T9	L. T10	L. T11	L. T12	L. T13	L. T14	L. T15	L. tail shield	L. tail segment	L. eye lobe	L. antenna
						1.349	1.314	1.351	1.387	1.259	1.411	1.446	1.437	1.332	1.293	1.368	1.381	1.394	1.447	1.394	5.541
						W. T1	W. T2	W. T3	W. T4	W. T5	W. T6	W. T7	W. T8	W. T9	W. T10	W. T11	W. T12	W. T13	W. T14	W. T15	W. tail shield
						1.397	1.417	1.3	1.344	1.413	1.375	1.399	1.251	1.383	1.408	1.272	1.279	1.34	1.322	1.337	5.474
EJ-1561A	L. head shield	L. AS	L. LS1	L. LS2	L. LS3	L. T1	L. T2	L. T3	L. T4	L. T5	L. T6	L. T7	L. T8	L. T9	L. T10	L. T11	L. T12	L. T13	L. T14	L. T15	L. tail shield	L. tail segment	L. eye lobe	L. antenna
	3.327					1.111	1.104	1.214	1.283	1.17	1.363	1.4	1.582	1.555	1.47	1.546	1.467	1.466	1.468	1.459	5.674
																					W. tail shield
																					5.829
JS-1515	L. head shield	L. AS	L. LS1	L. LS2	L. LS3	L. T1	L. T2	L. T3	L. T4	L. T5	L. T6	L. T7	L. T8	L. T9	L. T10	L. T11	L. T12	L. T13	L. T14	L. T15	L. tail shield	L. tail segment	L. eye lobe	L. antenna
	3.424					1.092	1.125	1.187	1.167	1.228	1.351	1.376	1.369	1.403	1.704	1.484	1.434	1.772	1.75	1.886
HY-020B	L. head shield	L. AS	L. LS1	L. LS2	L. LS3	L. T1	L. T2	L. T3	L. T4	L. T5	L. T6	L. T7	L. T8	L. T9	L. T10	L. T11	L. T12	L. T13	L. T14	L. T15	L. tail shield	L. tail segment	L. eye lobe	L. antenna
	4.137	1.483	1.248	1.433	1.294	1.361	1.291	1.239	1.291	1.349	1.519	1.706	1.701	1.631	1.616	1.416	1.387	1.391	1.603	1.685	4.849	2.779		1.724
						W. T1	W. T2	W. T3	W. T4	W. T5	W. T6	W. T7	W. T8	W. T9	W. T10	W. T11	W. T12	W. T13	W. T14	W. T15	W. tail shield
						1.228	1.382	1.359	1.39	1.288	1.225	1.557	1.353	1.482	1.438	1.379	1.384	1.348	1.451	1.411	4.839
JS-1538	L. head shield	L. AS	L. LS1	L. LS2	L. LS3	L. T1	L. T2	L. T3	L. T4	L. T5	L. T6	L. T7	L. T8	L. T9	L. T10	L. T11	L. T12	L. T13	L. T14	L. T15	L. tail shield	L. tail segment	L. eye lobe	L. antenna
						1.521	1.495	1.49	1.538	1.622	1.703	1.718	1.758	1.692	1.668	1.649	1.65	1.716	1.708	1.754	5.287
JS-1530A	L. head shield	L. AS	L. LS1	L. LS2	L. LS3	L. T1	L. T2	L. T3	L. T4	L. T5	L. T6	L. T7	L. T8	L. T9	L. T10	L. T11	L. T12	L. T13	L. T14	L. T15	L. tail shield	L. tail segment	L. eye lobe	L. antenna
	4.736					1.761	1.721	1.737	1.737	1.737	1.707	1.742	1.742	1.788	1.793	1.772	1.755	1.765	1.8	1.823
SJZ-B01-001A	L. head shield	L. AS	L. LS1	L. LS2	L. LS3	L. T1	L. T2	L. T3	L. T4	L. T5	L. T6	L. T7	L. T8	L. T9	L. T10	L. T11	L. T12	L. T13	L. T14	L. T15	L. tail shield	L. tail segment	L. eye lobe	L. antenna
	3.008					0.815	0.808	0.746	0.765	0.757	0.834	0.85	0.8	0.875	0.896	0.861	？						1.405
																							W. eye lobe
																							0.973
